# Supplementary material for: Relationship of sleep duration with incident cardiovascular outcomes: a prospective study of 33,883 adults in a general population
Source: BMC Public Health. 2023 Jan 18;23:124. doi: 10.1186/s12889-023-15042-x (PMC9847128; doi:10.1186/s12889-023-15042-x)
Supplement: Supplementary file 2 — Additional file 2: Supplementary Table 1. Hazard ratios (95% CI) of incident CVD in male and female participants by sleep duration. [file 12889_2023_15042_MOESM2_ESM.xlsx]

## Sheet: Sheet1
Supplementary Table 1. Hazard ratios (95% CI) of incident CVD in male and female participants by sleep duration.
Model	Male (N = 13682 )					Female (N = 20201 )
	Sleep duration (h)					Sleep duration (h)
	≤7	>7 to ≤8	> 8 to ≤ 9	> 9		≤ 7	> 7 to ≤ 8	> 8 to ≤ 9	> 9
	(N=3061)	(N=4709)	(N=3926)	(N=1986)		(N=3701)	(N=7660)	(N=6288)	(N=2552)
Model 1	1.22 (0.89, 1.66)	1 (REF)	1.25 (0.94, 1.67)	1.79 (1.30, 2.45)*		0.99 (0.65, 1.51)	1 (REF)	1.23 (0.88, 1.72)	2.27 (1.58, 3.28)*
Model 2	1.27 (0.93, 1.73)	1 (REF)	1.15 (0.86, 1.54)	1.45 (1.05, 1.99)*		0.94 (0.62, 1.44)	1 (REF)	1.13 (0.80, 1.59)	1.70 (1.17, 2.46)*
Model 3	1.25 (0.91, 1.70)	1 (REF)	1.16 (0.87, 1.54)	1.45 (1.05, 1.99)*		0.93 (0.61, 1.43)	1 (REF)	1.13 (0.81, 1.57)	1.68 (1.16, 2.45)*
Model 4	1.26 (0.91, 1.71)	1 (REF)	1.19 (0.89, 1.60)	1.48 (1.08, 2.05)*		0.94 (0.62, 1.44)	1 (REF)	1.12 (0.80, 1.58)	1.60 (1.09, 2.34)*
Model 5	1.24 (0.91, 1.71)	1 (REF)	1.17 (0.87, 1.58)	1.46 (1.06, 2.02)*		0.95 (0.62, 1.44)	1 (REF)	1.12 (0.80, 1.58)	1.59 (1.09, 2.32)*
Model 1 is unadjusted.
Model 2 is adjusted for age, marital status, education level, and occupation.
Model 3 is further adjusted for smoking, drinking, and physical activity.
Model 4 is further adjusted for hypertension, diabetes, dyslipidemia, and BMI.
Model 5 is further adjusted for sleep medication, menopause status (in females), and depression.
* p-value <0.05
