# Supplementary material for: Relationship of sleep duration with incident cardiovascular outcomes: a prospective study of 33,883 adults in a general population
Source: BMC Public Health. 2023 Jan 18;23:124. doi: 10.1186/s12889-023-15042-x (PMC9847128; doi:10.1186/s12889-023-15042-x)
Supplement: Supplementary file 3 — Additional file 3: Supplementary Table 2. Hazard ratios (95% CI) of incident CVD according to sleep duration and age groups in all participants (N = 33,883). [file 12889_2023_15042_MOESM3_ESM.xlsx]

## Sheet: Sheet1
Supplementary Table 2. Hazard ratios (95% CI) of incident CVD according to sleep duration and age groups in all participants. (N = 33,883)
Age Group and Model	Sleep duration (h)
	≤7	> 7 to ≤8	> 8 to ≤9	> 9
20-29y (N=1010)
CVD Incidence (N)	0	0	0	0
Model 1	-	1 (REF）	-	-
Model 2	-	1 (REF）	-	-
30-39y (N = 2552)
CVD Incidence (N)	0	2	1	3
Model 1	4.28E-10 (0, +∞)	1 (REF）	0.64 (0.06, 7.02)	6.64 (1.10, 40.04)*
Model 2	4.41E-10 (0, +∞)	1 (REF）	0.78 (0.07, 8.84)	9.00 (1.31, 61.77)*
40-49y (N = 4477)
CVD Incidence (N)	7	7	4	2
Model 1	1.71 (0.60, 4.90)	1 (REF）	0.76 (0.22, 2.61)	1.06 (0.22, 5.11)
Model 2	1.29 (0.43, 3.89)	1 (REF）	0.72 (0.21, 2.47)	0.92 (0.19, 4.53)
50-59y (N = 11,383)
CVD Incidence (N)	29	39	39	20
Model 1	1.13 (0.70, 1.83)	1 (REF）	1.38 (0.88, 2.15)	1.97 (1.15, 3.38)*
Model 2	1.10 (0.68, 1.79)	1 (REF）	1.39 (0.89, 2.16)	2.01 (1.17, 3.46)*
60-74y (N = 14,461)
CVD Incidence (N)	68	110	117	92
Model 1	1.13 (0.84, 1.53)	1 (REF）	1.11 (0.86, 1.45)	1.48 (1.12, 1.95)*
Model 2	1.14 (0.84, 1.55)	1 (REF）	1.12 (0.86, 1.47)	1.44 (1.08, 1.91)*
Model 1 is adjusted for age, gender, marital status, education level and occupation;
Model 2 is adjusted for Model 1 and further adjusted for smoking, drinking, physical activity, hypertension, diabetes, dyslipidemia, BMI, sleep medication, and depression.
* denotes p-value <0.05
- denotes no estimation of HRs due to lack of CVD events in each sleep duration group.
CVD: cardiovascular disease
REF: reference
